# Supplementary material for: Deep-Ultraviolet Transparent Conductive MWCNT/SiO2 Composite Thin Film Fabricated by UV Irradiation at Ambient Temperature onto Spin-Coated Molecular Precursor Film
Source: Nanomaterials (Basel). 2021 May 20;11(5):1348. doi: 10.3390/nano11051348 (PMC8161176; doi:10.3390/nano11051348)
Supplement: Supplementary file 1 [file nanomaterials-11-01348-s001.zip]

Archive with 1 entries (1 files):
- nanomaterials-1198222-supplementary.pdf
